# Supplementary material for: Information Preference and Information Supply Efficiency Evaluation before, during, and after an Earthquake: Evidence from Songyuan, China
Source: Int J Environ Res Public Health. 2021 Dec 11;18(24):13070. doi: 10.3390/ijerph182413070 (PMC8701310; doi:10.3390/ijerph182413070)
Supplement: Supplementary file 1 [file ijerph-18-13070-s001.zip]

Archive with 1 entries (1 files):
- ijerph-1433459-supplementary.pdf
